# Supplementary material for: Hydrogen Stabilization and Activation of Dry-Quenched Coke for High-Rate-Performance Lithium-Ion Batteries
Source: Nanomaterials (Basel). 2022 Oct 9;12(19):3530. doi: 10.3390/nano12193530 (PMC9565598; doi:10.3390/nano12193530)
Supplement: Supplementary file 1 [file nanomaterials-12-03530-s001.zip]

Archive with 1 entries (1 files):
- nanomaterials-1960898-supplementary.pdf
